# Supplementary material for: Epidemiology, Comorbidities and Associated Treatments, Therapeutic Management, and Clinical Outcomes in Patients with Prostate Cancer in Spain (SRealProstate): A Real-World Cohort Study
Source: Cancers (Basel). 2026 Feb 9;18(4):554. doi: 10.3390/cancers18040554 (PMC12938519; doi:10.3390/cancers18040554)
Supplement: Supplementary file 1 [file cancers-18-00554-s001.zip]

Archive with 1 entries (1 files):
- cancers-4100870-supplementary.pdf
